# Supplementary material for: Computational Investigation of 1, 3, 4 Oxadiazole Derivatives as Lead Inhibitors of VEGFR 2 in Comparison with EGFR: Density Functional Theory, Molecular Docking and Molecular Dynamics Simulation Studies
Source: Biomolecules. 2022 Nov 1;12(11):1612. doi: 10.3390/biom12111612 (PMC9687636; doi:10.3390/biom12111612)
Supplement: Supplementary file 1 [file biomolecules-12-01612-s001.zip]

Archive with 1 entries (1 files):
- biomolecules-1987855-supplementary.pdf
